# Supplementary material for: Repurposing of Anthocyanin Biosynthesis for Plant Transformation and Genome Editing
Source: Front Genome Ed. 2020 Dec 3;2:607982. doi: 10.3389/fgeed.2020.607982 (PMC8525376; doi:10.3389/fgeed.2020.607982)
Supplement: Supplementary file 1 [file Data_Sheet_1.ZIP]

Archive with 6 entries (5 files):
- Submitted-Table S1-V2.docx
- __MACOSX/
- __MACOSX/._Submitted-Table S1-V2.docx
- Submitted-Table S3.docx
- Submitted-Table S2-V2.docx
- __MACOSX/._Submitted-Table S2-V2.docx
